# Supplementary material for: One-Step Dry Coating of Hybrid ZnO–WO3 Nanosheet Photoanodes for Photoelectrochemical Water Splitting with Composition-Dependent Performance
Source: Micromachines (Basel). 2023 Nov 30;14(12):2189. doi: 10.3390/mi14122189 (PMC10745309; doi:10.3390/mi14122189)
Supplement: Supplementary file 1 [file micromachines-14-02189-s001.zip]

Archive with 1 entries (1 files):
- micromachines-2731498-supplementary.pdf
